# Supplementary material for: Amyloid-β Tetramers and Divalent Cations at the Membrane/Water Interface: Simple Models Support a Functional Role
Source: Int J Mol Sci. 2023 Aug 11;24(16):12698. doi: 10.3390/ijms241612698 (PMC10454299; doi:10.3390/ijms241612698)
Supplement: Supplementary file 1 [file ijms-24-12698-s001.zip]

Archive with 1 entries (1 files):
- ijms-2510201-supplementary.pdf
